# Supplementary material for: An RNAi screen to identify proteins required for cohesion rejuvenation during meiotic prophase in Drosophila oocytes
Source: G3 (Bethesda). 2024 Jun 8;14(8):jkae123. doi: 10.1093/g3journal/jkae123 (PMC11304968; doi:10.1093/g3journal/jkae123)
Supplement: jkae123_Supplementary_Data [file jkae123_supplementary_data.zip]

Archive with 15 entries (15 files):
- Figure_S1_G3-2023-404776.pdf
- Figure_S3_G3-2023-404776.pdf
- Figure_S4_G3-2023-404776.pdf
- Figure_S5_G3-2023-404776.pdf
- Table S2.pdf
- Table S9.pdf
- Table_S1_G3-2023-404776.pdf
- Table_S10_G3-2023-404776.pdf
- Table_S2_G3-2023-404776.pdf
- Table_S3_G3-2023-404776.pdf
- Table_S4_G3-2023-404776.pdf
- Table_S5_G3-2023-404776.pdf
- Table_S6_G3-2023-404776.pdf
- Table_S7_G3-2023-404776.pdf
- Table_S8_G3-2023-404776.pdf
